# Supplementary material for: Color-Specific Recovery to Extreme High-Light Stress in Plants
Source: Life (Basel). 2021 Aug 10;11(8):812. doi: 10.3390/life11080812 (PMC8398727; doi:10.3390/life11080812)
Supplement: Supplementary file 1 [file life-11-00812-s001.zip]

Archive with 1 entries (1 files):
- life-1252701-supplementary.pdf
